# Supplementary material for: Time to recovery and its predictors among adults hospitalized with COVID-19: A prospective cohort study in Ethiopia
Source: PLoS One. 2020 Dec 30;15(12):e0244269. doi: 10.1371/journal.pone.0244269 (PMC7773180; doi:10.1371/journal.pone.0244269)
Supplement: S1 Data — (XLSX) [file pone.0244269.s001.xlsx]

## Sheet: Sheet1
Date of first diagnosis positive	Date of negative result	Survival time of the negative result/dead in days	Final status at the end of follow	Age in years	Sex of the patient	Blood group	Having any Existing co-morbidity	BMI (Body Mass Index Categorized 25)	Baseline Patient symptoms status	Cancer	Diabetes	Hypertension	HIV/AIDS	Heart disease	Asthma (requiring medication)	Chronic lung disease (non-asthma)	Chronic liver disease	Chronic neurological impairment	Organ/bone marrow recipient
2020-05-23	2020-06-12	20	Negative	26	Male	O	NO, Don't have any co-morbidity	<25	Have symptoms	No	No	No	No	No	No	No	No	No	No
2020-05-03	2020-05-12	9	Negative	19	Male		NO, Don't have any co-morbidity	<25	Have symptoms	No	No	No	No	No	No	No	No	No	No
2020-05-07	2020-05-16	9	Negative	34	Male		NO, Don't have any co-morbidity		No symptom	No	No	No	No	No	No	No	No	No	No
2020-04-15	2020-05-08	23	Negative	48	Male	O	NO, Don't have any co-morbidity	<25	Have symptoms	No	No	No	No	No	No	No	No	No	No
2020-04-09	2020-04-27	18	Negative	42	Male	O	NO, Don't have any co-morbidity	<25	No symptom	No	No	No	No	No	No	No	No	No	No
2020-04-09	2020-04-24	15	Negative	37	Male	O	NO, Don't have any co-morbidity	>=25	Have symptoms	No	No	No	No	No	No	No	No	No	No
2020-04-10	2020-04-28	18	Negative	39	Female	O	NO, Don't have any co-morbidity	>=25	No symptom	No	No	No	No	No	No	No	No	No	No
2020-04-10	2020-04-24	14	Negative	38	Male	A	NO, Don't have any co-morbidity	>=25	No symptom	No	No	No	No	No	No	No	No	No	No
2020-05-15	2020-05-26	11	Negative	36	Male	A	NO, Don't have any co-morbidity	<25	No symptom	No	No	No	No	No	No	No	No	No	No
2020-05-15	2020-05-26	11	Negative	26	Male	O	NO, Don't have any co-morbidity	<25	No symptom	No	No	No	No	No	No	No	No	No	No
2020-05-15	2020-05-26	11	Negative	34	Male	O	NO, Don't have any co-morbidity	<25	No symptom	No	No	No	No	No	No	No	No	No	No
2020-04-07	2020-05-16	39	Negative	36	Male	O	NO, Don't have any co-morbidity	>=25	No symptom	No	No	No	No	No	No	No	No	No	No
2020-05-06	2020-05-22	16	Negative	18	Male	O	NO, Don't have any co-morbidity	<25	No symptom	No	No	No	No	No	No	No	No	No	No
2020-05-06	2020-05-21	15	Negative	21	Male	O	NO, Don't have any co-morbidity	<25	No symptom	No	No	No	No	No	No	No	No	No	No
2020-05-06	2020-05-27	21	Negative	22	Male	B	NO, Don't have any co-morbidity	<25	Have symptoms	No	No	No	No	No	No	No	No	No	No
2020-05-07	2020-05-26	19	Negative	42	Male	O	Yes, Have atleast one co-morbidity	>=25	Have symptoms	yes	No	No	No	No	No	No	No	No	No
2020-05-07	2020-05-30	23	Negative	23	Male	A	NO, Don't have any co-morbidity	<25	No symptom	No	No	No	No	No	No	No	No	No	No
2020-05-07	2020-05-26	19	Negative	30	Male	O	NO, Don't have any co-morbidity	>=25	No symptom	No	No	No	No	No	No	No	No	No	No
2020-04-07	2020-04-28	21	Negative	38	Female	O	NO, Don't have any co-morbidity	>=25	No symptom	No	No	No	No	No	No	No	No	No	No
2020-04-20	2020-04-28	8	Negative	25	Male		NO, Don't have any co-morbidity		No symptom	No	No	No	No	No	No	No	No	No	No
2020-04-16	2020-04-28	12	Negative	22	Male		NO, Don't have any co-morbidity		No symptom	No	No	No	No	No	No	No	No	No	No
2020-04-21	2020-04-29	8	Negative	25	Male		NO, Don't have any co-morbidity		No symptom	No	No	No	No	No	No	No	No	No	No
2020-05-08	2020-05-25	17	Negative	28	Male		NO, Don't have any co-morbidity	<25	Have symptoms	No	No	No	No	No	No	No	No	No	No
2020-05-07	2020-05-09	2	Censored/dead	65	Male	B	Yes, Have atleast one co-morbidity		Have symptoms	yes	No	No	No	No	No	No	No	yes	No
2020-04-18	2020-05-24	36	Negative	38	Male		NO, Don't have any co-morbidity	<25	No symptom	No	No	No	No	No	No	No	No	No	No
2020-04-20	2020-04-28	8	Negative	22	Male	O	NO, Don't have any co-morbidity	<25	Have symptoms	No	No	No	No	No	No	No	No	No	No
2020-05-12	2020-06-15	34	Negative	25	Male	AB	NO, Don't have any co-morbidity	<25	No symptom	No	No	No	No	No	No	No	No	No	No
2020-03-26	2020-04-13	18	Negative	62	Male	B	Yes, Have atleast one co-morbidity	>=25	Have symptoms	yes	No	No	No	No	No	No	No	No	No
2020-04-10	2020-04-28	18	Negative	33	Male	O	NO, Don't have any co-morbidity	>=25	No symptom	No	No	No	No	No	No	No	No	No	No
2020-04-10	2020-04-23	13	Negative	40	Male	A	NO, Don't have any co-morbidity	<25	Have symptoms	No	No	No	No	No	No	No	No	No	No
2020-04-10	2020-04-28	18	Negative	29	Male	A	NO, Don't have any co-morbidity	<25	Have symptoms	No	No	No	No	No	No	No	No	No	No
2020-04-11	2020-04-26	15	Negative	42	Male		NO, Don't have any co-morbidity	>=25	Have symptoms	No	No	No	No	No	No	No	No	No	No
2020-04-14	2020-04-25	11	Negative	40	Male		Yes, Have atleast one co-morbidity	>=25	Have symptoms	No	No	No	yes	No	No	No	No	No	No
2020-05-07	2020-06-06	30	Negative	24	Male		NO, Don't have any co-morbidity	<25	Have symptoms	No	No	No	No	No	No	No	No	No	No
2020-05-07	2020-06-12	36	Negative	20	Male		NO, Don't have any co-morbidity	<25	Have symptoms	No	No	No	No	No	No	No	No	No	No
2020-05-07	2020-05-21	14	Negative	18	Male		NO, Don't have any co-morbidity	<25	Have symptoms	No	No	No	No	No	No	No	No	No	No
2020-05-09	2020-05-26	17	Negative	23	Female	AB	NO, Don't have any co-morbidity	<25	No symptom	No	No	No	No	No	No	No	No	No	No
2020-04-03	2020-04-20	17	Negative	33	Male		NO, Don't have any co-morbidity	>=25	Have symptoms	No	No	No	No	No	No	No	No	No	No
2020-04-03	2020-04-20	17	Negative	29	Male		NO, Don't have any co-morbidity	>=25	No symptom	No	No	No	No	No	No	No	No	No	No
2020-05-06	2020-05-27	21	Negative	27	Male	O	NO, Don't have any co-morbidity	<25	No symptom	No	No	No	No	No	No	No	No	No	No
2020-04-05	2020-04-24	19	Negative	46	Male		NO, Don't have any co-morbidity	<25	Have symptoms	No	No	No	No	No	No	No	No	No	No
2020-04-02	2020-04-23	21	Negative	30	Male		NO, Don't have any co-morbidity	>=25	Have symptoms	No	No	No	No	No	No	No	No	No	No
2020-04-05	2020-04-21	16	Negative	26	Male		NO, Don't have any co-morbidity		No symptom	No	No	No	No	No	No	No	No	No	No
2020-05-06	2020-06-15	40	Negative	32	Male		NO, Don't have any co-morbidity	<25	Have symptoms	No	No	No	No	No	No	No	No	No	No
2020-04-14	2020-05-10	26	Negative	62	Male		Yes, Have atleast one co-morbidity	<25	Have symptoms	No	No	yes	No	No	No	No	No	No	No
2020-04-12	2020-04-27	15	Negative	76	Male		Yes, Have atleast one co-morbidity	>=25	No symptom	No	No	yes	No	No	No	No	No	yes	No
2020-05-07	2020-06-15	39	Negative	23	Male	B	NO, Don't have any co-morbidity	<25	No symptom	No	No	No	No	No	No	No	No	No	No
2020-04-18	2020-04-26	8	Negative	35	Male	O	NO, Don't have any co-morbidity	<25	No symptom	No	No	No	No	No	No	No	No	No	No
2020-04-16	2020-06-26	71	Negative	32	Male		NO, Don't have any co-morbidity	<25	No symptom	No	No	No	No	No	No	No	No	No	No
2020-04-15	2020-04-24	9	Negative	30	Male	A	NO, Don't have any co-morbidity	<25	No symptom	No	No	No	No	No	No	No	No	No	No
2020-05-07	2020-05-27	20	Negative	17	Male	B	NO, Don't have any co-morbidity	<25	Have symptoms	No	No	No	No	No	No	No	No	No	No
2020-04-19	2020-05-10	21	Negative	52	Female		Yes, Have atleast one co-morbidity	>=25	Have symptoms	No	No	No	No	No	yes	No	yes	No	No
2020-04-25	2020-05-12	17	Negative	75	Female		Yes, Have atleast one co-morbidity	>=25	Have symptoms	yes	No	No	No	No	No	No	No	No	No
2020-05-07	2020-05-27	20	Negative	21	Male	O	NO, Don't have any co-morbidity	<25	Have symptoms	No	No	No	No	No	No	No	No	No	No
2020-05-10	2020-05-22	12	Negative	29	Male	O	NO, Don't have any co-morbidity	<25	No symptom	No	No	No	No	No	No	No	No	No	No
2020-04-08	2020-06-07	60	Negative	29	Male		NO, Don't have any co-morbidity	<25	No symptom	No	No	No	No	No	No	No	No	No	No
2020-05-06	2020-05-30	24	Negative	21	Male		NO, Don't have any co-morbidity	<25	No symptom	No	No	No	No	No	No	No	No	No	No
2020-04-12	2020-06-07	56	Negative	44	Male	O	NO, Don't have any co-morbidity	>=25	Have symptoms	No	No	No	No	No	No	No	No	No	No
2020-04-18	2020-05-17	29	Negative	74	Male		Yes, Have atleast one co-morbidity	<25	No symptom	No	yes	No	No	No	No	No	No	No	No
2020-04-19	2020-06-07	49	Negative	66	Female		NO, Don't have any co-morbidity	>=25	No symptom	No	No	No	No	No	No	No	No	No	No
2020-05-06	2020-05-14	8	Negative	53	Female		NO, Don't have any co-morbidity	<25	No symptom	No	No	No	No	No	No	No	No	No	No
2020-05-06	2020-06-15	40	Negative	28	Male		NO, Don't have any co-morbidity	<25	Have symptoms	No	No	No	No	No	No	No	No	No	No
2020-05-06	2020-05-30	24	Negative	18	Male		NO, Don't have any co-morbidity	<25	No symptom	No	No	No	No	No	No	No	No	No	No
2020-05-10	2020-05-22	12	Negative	20	Male	A	NO, Don't have any co-morbidity	<25	Have symptoms	No	No	No	No	No	No	No	No	No	No
2020-03-29	2020-04-25	27	Negative	26	Female	B	NO, Don't have any co-morbidity	<25	Have symptoms	No	No	No	No	No	No	No	No	No	No
2020-03-15	2020-04-11	27	Negative	48	Female	A	NO, Don't have any co-morbidity	>=25	No symptom	No	No	No	No	No	No	No	No	No	No
2020-03-28	2020-04-11	14	Negative	38	Male	AB	Yes, Have atleast one co-morbidity	>=25	Have symptoms	yes	No	No	No	No	No	No	No	No	No
2020-04-01	2020-04-26	25	Negative	33	Female	A	NO, Don't have any co-morbidity	<25	Have symptoms	No	No	No	No	No	No	No	No	No	No
2020-04-01	2020-04-28	27	Negative	32	Male		NO, Don't have any co-morbidity	<25	Have symptoms	No	No	No	No	No	No	No	No	No	No
2020-04-10	2020-05-02	22	Negative	30	Female		NO, Don't have any co-morbidity	<25	No symptom	No	No	No	No	No	No	No	No	No	No
2020-05-06	2020-06-17	42	Negative	29	Male		NO, Don't have any co-morbidity	<25	No symptom	No	No	No	No	No	No	No	No	No	No
2020-05-15	2020-05-26	11	Negative	38	Male	O	Yes, Have atleast one co-morbidity	>=25	No symptom	yes	No	No	No	No	No	No	No	No	No
2020-05-09	2020-05-31	22	Negative	55	Male	A	NO, Don't have any co-morbidity	<25	No symptom	No	No	No	No	No	No	No	No	No	No
2020-04-27	2020-05-03	6	Negative	45	Male		Yes, Have atleast one co-morbidity	>=25	Have symptoms	yes	No	No	No	No	No	No	No	No	No
2020-03-30	2020-05-04	35	Negative	35	Female	O	NO, Don't have any co-morbidity	<25	No symptom	No	No	No	No	No	No	No	No	No	No
2020-04-10	2020-05-03	23	Negative	33	Female		NO, Don't have any co-morbidity	<25	No symptom	No	No	No	No	No	No	No	No	No	No
2020-05-15	2020-05-26	11	Negative	33	Male	O	NO, Don't have any co-morbidity	<25	No symptom	No	No	No	No	No	No	No	No	No	No
2020-05-15	2020-05-26	11	Negative	33	Male	O	NO, Don't have any co-morbidity	<25	No symptom	No	No	No	No	No	No	No	No	No	No
2020-05-09	2020-05-30	21	Negative	60	Female	A	NO, Don't have any co-morbidity	<25	No symptom	No	No	No	No	No	No	No	No	No	No
2020-05-09	2020-05-24	15	Negative	40	Male	B	NO, Don't have any co-morbidity	<25	Have symptoms	No	No	No	No	No	No	No	No	No	No
2020-04-07	2020-05-10	33	Negative	25	Male	B	NO, Don't have any co-morbidity	>=25	No symptom	No	No	No	No	No	No	No	No	No	No
2020-04-21	2020-05-05	14	Negative	54	Male	A	NO, Don't have any co-morbidity	<25	No symptom	No	No	No	No	No	No	No	No	No	No
2020-04-18	2020-05-04	16	Negative	40	Female	A	NO, Don't have any co-morbidity	<25	No symptom	No	No	No	No	No	No	No	No	No	No
2020-04-18	2020-05-04	16	Negative	42	Female	A	NO, Don't have any co-morbidity	<25	No symptom	No	No	No	No	No	No	No	No	No	No
2020-04-03	2020-05-14	41	Negative	28	Male	B	NO, Don't have any co-morbidity	<25	No symptom	No	No	No	No	No	No	No	No	No	No
2020-03-31	2020-05-08	38	Negative	35	Male	B	NO, Don't have any co-morbidity	>=25	Have symptoms	No	No	No	No	No	No	No	No	No	No
2020-04-28	2020-05-06	8	Negative	40	Male		NO, Don't have any co-morbidity	<25	No symptom	No	No	No	No	No	No	No	No	No	No
2020-05-11	2020-05-26	15	Negative	32	Male	O	Yes, Have atleast one co-morbidity	>=25	No symptom	No	yes	No	No	No	No	No	No	No	No
2020-04-01	2020-05-14	43	Negative	26	Male	O	NO, Don't have any co-morbidity	<25	No symptom	No	No	No	No	No	No	No	No	No	No
2020-05-09	2020-06-15	37	Negative	29	Female	AB	NO, Don't have any co-morbidity	<25	No symptom	No	No	No	No	No	No	No	No	No	No
2020-05-10	2020-05-25	15	Negative	21	Female	A	NO, Don't have any co-morbidity	<25	No symptom	No	No	No	No	No	No	No	No	No	No
2020-04-14	2020-04-30	16	Negative	15	Female		NO, Don't have any co-morbidity	<25	No symptom	No	No	No	No	No	No	No	No	No	No
2020-04-08	2020-04-30	22	Negative	29	Male		NO, Don't have any co-morbidity	<25	No symptom	No	No	No	No	No	No	No	No	No	No
2020-04-10	2020-04-30	20	Negative	24	Female		NO, Don't have any co-morbidity	<25	No symptom	No	No	No	No	No	No	No	No	No	No
2020-04-12	2020-05-02	20	Negative	72	Male		NO, Don't have any co-morbidity	<25	No symptom	No	No	No	No	No	No	No	No	No	No
2020-03-16	2020-04-11	26	Negative	34	Male		NO, Don't have any co-morbidity	<25	Have symptoms	No	No	No	No	No	No	No	No	No	No
2020-03-15	2020-04-11	27	Negative	42	Male		NO, Don't have any co-morbidity		No symptom	No	No	No	No	No	No	No	No	No	No
2020-05-23	2020-06-25	33	Negative	22	Male	A	NO, Don't have any co-morbidity	<25	No symptom	No	No	No	No	No	No	No	No	No	No
2020-05-23	2020-06-06	14	Negative	20	Female	O	NO, Don't have any co-morbidity	<25	No symptom	No	No	No	No	No	No	No	No	No	No
2020-05-23	2020-06-06	14	Negative	36	Male	O	NO, Don't have any co-morbidity	>=25	No symptom	No	No	No	No	No	No	No	No	No	No
2020-05-23	2020-06-06	14	Negative	32	Male	O	NO, Don't have any co-morbidity	<25	No symptom	No	No	No	No	No	No	No	No	No	No
2020-05-23	2020-06-15	23	Negative	26	Male		NO, Don't have any co-morbidity	<25	No symptom	No	No	No	No	No	No	No	No	No	No
2020-05-12	2020-06-15	34	Negative	25	Male	AB	NO, Don't have any co-morbidity	<25	No symptom	No	No	No	No	No	No	No	No	No	No
2020-05-14	2020-05-25	11	Negative	25	Female	O	Yes, Have atleast one co-morbidity	<25	No symptom	No	No	yes	No	No	No	No	No	No	No
2020-05-23	2020-06-18	26	Negative	35	Male		NO, Don't have any co-morbidity	<25	No symptom	No	No	No	No	No	No	No	No	No	No
2020-05-23	2020-06-14	22	Negative	35	Male		NO, Don't have any co-morbidity	<25	No symptom	No	No	No	No	No	No	No	No	No	No
2020-05-23	2020-06-06	14	Negative	28	Female		NO, Don't have any co-morbidity	>=25	No symptom	No	No	No	No	No	No	No	No	No	No
2020-05-23	2020-06-06	14	Negative	30	Female	O	NO, Don't have any co-morbidity	>=25	No symptom	No	No	No	No	No	No	No	No	No	No
2020-05-23	2020-06-06	14	Negative	33	Female	B	NO, Don't have any co-morbidity	>=25	No symptom	No	No	No	No	No	No	No	No	No	No
2020-05-23	2020-06-06	14	Negative	27	Male	O	NO, Don't have any co-morbidity	<25	No symptom	No	No	No	No	No	No	No	No	No	No
2020-05-23	2020-06-06	14	Negative	19	Male	O	NO, Don't have any co-morbidity	<25	No symptom	No	No	No	No	No	No	No	No	No	No
2020-05-23	2020-06-06	14	Negative	46	Male	A	NO, Don't have any co-morbidity	>=25	No symptom	No	No	No	No	No	No	No	No	No	No
2020-05-23	2020-06-06	14	Negative	25	Male	O	NO, Don't have any co-morbidity	<25	No symptom	No	No	No	No	No	No	No	No	No	No
2020-05-18	2020-06-25	38	Negative	30	Female	O	NO, Don't have any co-morbidity	>=25	No symptom	No	No	No	No	No	No	No	No	No	No
2020-05-18	2020-06-25	38	Negative	29	Female	A	NO, Don't have any co-morbidity	>=25	No symptom	No	No	No	No	No	No	No	No	No	No
2020-05-17	2020-06-13	27	Negative	56	Male	O	NO, Don't have any co-morbidity	>=25	Have symptoms	No	No	No	No	No	No	No	No	No	No
2020-05-17	2020-06-24	38	Negative	27	Male	A	NO, Don't have any co-morbidity	<25	No symptom	No	No	No	No	No	No	No	No	No	No
2020-05-17	2020-06-20	34	Negative	21	Male	B	NO, Don't have any co-morbidity	<25	Have symptoms	No	No	No	No	No	No	No	No	No	No
2020-05-18	2020-06-12	25	Negative	18	Male	O	NO, Don't have any co-morbidity	<25	No symptom	No	No	No	No	No	No	No	No	No	No
2020-05-18	2020-06-12	25	Negative	45	Male	O	NO, Don't have any co-morbidity	>=25	No symptom	No	No	No	No	No	No	No	No	No	No
2020-05-18	2020-06-16	29	Negative	30	Male	O	NO, Don't have any co-morbidity	<25	No symptom	No	No	No	No	No	No	No	No	No	No
2020-05-18	2020-06-13	26	Negative	29	Female	O	NO, Don't have any co-morbidity	<25	No symptom	No	No	No	No	No	No	No	No	No	No
2020-05-18	2020-06-25	38	Negative	47	Female	O	NO, Don't have any co-morbidity	>=25	Have symptoms	No	No	No	No	No	No	No	No	No	No
2020-05-18	2020-06-12	25	Negative	30	Male	B	NO, Don't have any co-morbidity	<25	No symptom	No	No	No	No	No	No	No	No	No	No
2020-05-18	2020-06-09	22	Negative	45	Female	B	Yes, Have atleast one co-morbidity	<25	No symptom	No	No	No	yes	No	No	No	No	No	No
2020-05-15	2020-05-26	11	Negative	21	Male	O	NO, Don't have any co-morbidity	<25	No symptom	No	No	No	No	No	No	No	No	No	No
2020-05-15	2020-06-14	30	Negative	25	Male	B	NO, Don't have any co-morbidity	<25	No symptom	No	No	No	No	No	No	No	No	No	No
2020-05-16	2020-06-25	40	Negative	45	Male	O	NO, Don't have any co-morbidity	<25	No symptom	No	No	No	No	No	No	No	No	No	No
2020-05-18	2020-06-15	28	Negative	40	Male	O	NO, Don't have any co-morbidity	<25	No symptom	No	No	No	No	No	No	No	No	No	No
2020-05-18	2020-06-13	26	Negative	23	Male	O	NO, Don't have any co-morbidity	<25	No symptom	No	No	No	No	No	No	No	No	No	No
2020-05-18	2020-05-28	10	Negative	55	Female	O	NO, Don't have any co-morbidity	<25	No symptom	No	No	No	No	No	No	No	No	No	No
2020-05-18	2020-05-28	10	Negative	25	Female	O	NO, Don't have any co-morbidity	<25	No symptom	No	No	No	No	No	No	No	No	No	No
2020-05-18	2020-05-28	10	Negative	26	Female	A	NO, Don't have any co-morbidity	>=25	No symptom	No	No	No	No	No	No	No	No	No	No
2020-05-17	2020-06-15	29	Negative	42	Female	O	NO, Don't have any co-morbidity	>=25	No symptom	No	No	No	No	No	No	No	No	No	No
2020-05-18	2020-06-03	16	Negative	60	Female	A	Yes, Have atleast one co-morbidity	>=25	No symptom	No	No	yes	No	No	No	No	No	No	No
2020-05-25	2020-06-13	19	Negative	29	Female	O	NO, Don't have any co-morbidity	<25	No symptom	No	No	No	No	No	No	No	No	No	No
2020-05-25	2020-06-14	20	Negative	38	Female	A	Yes, Have atleast one co-morbidity	<25	No symptom	No	No	No	yes	No	No	No	No	No	No
2020-05-25	2020-06-12	18	Negative	62	Male	O	Yes, Have atleast one co-morbidity	<25	No symptom	No	No	No	yes	No	No	No	No	No	No
2020-05-25	2020-06-25	31	Negative	24	Male		NO, Don't have any co-morbidity	<25	No symptom	No	No	No	No	No	No	No	No	No	No
2020-05-25	2020-06-06	12	Negative	41	Male	O	NO, Don't have any co-morbidity	>=25	No symptom	No	No	No	No	No	No	No	No	No	No
2020-05-25	2020-06-25	31	Negative	32	Female	A	NO, Don't have any co-morbidity	<25	No symptom	No	No	No	No	No	No	No	No	No	No
2020-05-25	2020-06-18	24	Negative	66	Female	A	Yes, Have atleast one co-morbidity	>=25	No symptom	No	yes	No	No	yes	No	No	No	No	No
2020-05-25	2020-06-16	22	Negative	24	Male	O	NO, Don't have any co-morbidity	>=25	Have symptoms	No	No	No	No	No	No	No	No	No	No
2020-05-25	2020-06-25	31	Negative	22	Female		NO, Don't have any co-morbidity	<25	No symptom	No	No	No	No	No	No	No	No	No	No
2020-05-25	2020-06-26	32	Negative	21	Female	O	NO, Don't have any co-morbidity	<25	No symptom	No	No	No	No	No	No	No	No	No	No
2020-05-26	2020-06-06	11	Negative	58	Female	B	Yes, Have atleast one co-morbidity	<25	No symptom	No	No	yes	No	No	No	No	No	No	No
2020-05-26	2020-06-15	20	Negative	29	Male	A	NO, Don't have any co-morbidity	<25	No symptom	No	No	No	No	No	No	No	No	No	No
2020-05-26	2020-06-12	17	Negative	19	Female	A	NO, Don't have any co-morbidity	<25	No symptom	No	No	No	No	No	No	No	No	No	No
2020-05-20	2020-06-14	25	Negative	28	Male	B	NO, Don't have any co-morbidity	<25	No symptom	No	No	No	No	No	No	No	No	No	No
2020-05-20	2020-06-18	29	Negative	30	Male	A	NO, Don't have any co-morbidity	<25	Have symptoms	No	No	No	No	No	No	No	No	No	No
2020-05-20	2020-05-22	2	Negative	39	Male	B	Yes, Have atleast one co-morbidity	<25	Have symptoms	No	No	No	yes	yes	No	No	No	No	No
2020-05-21	2020-06-25	35	Negative	49	Female	O	NO, Don't have any co-morbidity	>=25	No symptom	No	No	No	No	No	No	No	No	No	No
2020-05-21	2020-06-16	26	Negative	29	Female	B	NO, Don't have any co-morbidity	>=25	No symptom	No	No	No	No	No	No	No	No	No	No
2020-05-18	2020-06-12	25	Negative	21	Male	A	NO, Don't have any co-morbidity	<25	No symptom	No	No	No	No	No	No	No	No	No	No
2020-05-18	2020-06-14	27	Negative	27	Male	B	NO, Don't have any co-morbidity	<25	No symptom	No	No	No	No	No	No	No	No	No	No
2020-05-19	2020-06-12	24	Negative	66	Male	A	NO, Don't have any co-morbidity	>=25	No symptom	No	No	No	No	No	No	No	No	No	No
2020-05-19	2020-06-24	36	Negative	27	Female	O	NO, Don't have any co-morbidity	<25	No symptom	No	No	No	No	No	No	No	No	No	No
2020-05-19	2020-06-15	27	Negative	25	Female		NO, Don't have any co-morbidity	<25	No symptom	No	No	No	No	No	No	No	No	No	No
2020-05-19	2020-06-02	14	Negative	41	Female	O	Yes, Have atleast one co-morbidity	>=25	No symptom	No	No	No	yes	No	No	No	No	No	No
2020-05-19	2020-06-15	27	Negative	42	Male	A	NO, Don't have any co-morbidity	>=25	No symptom	No	No	No	No	No	No	No	No	No	No
2020-05-19	2020-06-06	18	Negative	28	Female	B	NO, Don't have any co-morbidity	<25	No symptom	No	No	No	No	No	No	No	No	No	No
2020-05-26	2020-06-16	21	Negative	62	Male	A	NO, Don't have any co-morbidity	<25	No symptom	No	No	No	No	No	No	No	No	No	No
2020-05-27	2020-06-08	12	Negative	37	Female	A	NO, Don't have any co-morbidity	<25	No symptom	No	No	No	No	No	No	No	No	No	No
2020-05-27	2020-06-25	29	Negative	38	Female	A	NO, Don't have any co-morbidity	>=25	No symptom	No	No	No	No	No	No	No	No	No	No
2020-05-27	2020-06-18	22	Negative	22	Male	A	NO, Don't have any co-morbidity	<25	No symptom	No	No	No	No	No	No	No	No	No	No
2020-05-27	2020-06-26	30	Negative	57	Female	A	Yes, Have atleast one co-morbidity	<25	Have symptoms	No	yes	No	No	No	No	No	No	No	No
2020-05-27	2020-06-18	22	Negative	24	Male	B	NO, Don't have any co-morbidity	<25	No symptom	No	No	No	No	No	No	No	No	No	No
2020-05-27	2020-06-16	20	Negative	28	Male	O	NO, Don't have any co-morbidity	<25	No symptom	No	No	No	No	No	No	No	No	No	No
2020-05-27	2020-06-06	10	Negative	39	Male	A	NO, Don't have any co-morbidity	<25	No symptom	No	No	No	No	No	No	No	No	No	No
2020-05-27	2020-06-06	10	Negative	52	Male	A	Yes, Have atleast one co-morbidity	<25	No symptom	No	No	No	No	yes	No	No	No	No	No
2020-05-26	2020-06-15	20	Negative	36	Male	B	NO, Don't have any co-morbidity	<25	No symptom	No	No	No	No	No	No	No	No	No	No
2020-05-27	2020-06-25	29	Negative	31	Female	A	NO, Don't have any co-morbidity	<25	Have symptoms	No	No	No	No	No	No	No	No	No	No
2020-05-27	2020-06-18	22	Negative	23	Female	AB	NO, Don't have any co-morbidity	<25	No symptom	No	No	No	No	No	No	No	No	No	No
2020-05-26	2020-06-15	20	Negative	28	Male	B	Yes, Have atleast one co-morbidity	<25	No symptom	No	No	No	yes	No	No	No	No	No	No
2020-05-26	2020-06-25	30	Negative	22	Male	O	NO, Don't have any co-morbidity	<25	No symptom	No	No	No	No	No	No	No	No	No	No
2020-05-26	2020-06-25	30	Negative	45	Female	O	NO, Don't have any co-morbidity	<25	No symptom	No	No	No	No	No	No	No	No	No	No
2020-05-26	2020-06-11	16	Negative	62	Male	B	Yes, Have atleast one co-morbidity	>=25	No symptom	No	No	No	yes	No	No	No	No	No	No
2020-05-26	2020-06-15	20	Negative	31	Male	B	NO, Don't have any co-morbidity	<25	No symptom	No	No	No	No	No	No	No	No	No	No
2020-05-26	2020-06-25	30	Negative	24	Female	A	NO, Don't have any co-morbidity	<25	No symptom	No	No	No	No	No	No	No	No	No	No
2020-05-26	2020-06-25	30	Negative	52	Male	O	NO, Don't have any co-morbidity	>=25	No symptom	No	No	No	No	No	No	No	No	No	No
2020-05-23	2020-06-06	14	Negative	25	Female		NO, Don't have any co-morbidity	>=25	No symptom	No	No	No	No	No	No	No	No	No	No
2020-05-23	2020-06-12	20	Negative	40	Female	O	NO, Don't have any co-morbidity	<25	No symptom	No	No	No	No	No	No	No	No	No	No
2020-05-24	2020-06-23	30	Negative	23	Female	B	NO, Don't have any co-morbidity	>=25	No symptom	No	No	No	No	No	No	No	No	No	No
2020-05-24	2020-06-23	30	Negative	19	Female		NO, Don't have any co-morbidity	<25	No symptom	No	No	No	No	No	No	No	No	No	No
2020-05-23	2020-06-23	31	Negative	45	Female		NO, Don't have any co-morbidity	>=25	No symptom	No	No	No	No	No	No	No	No	No	No
2020-05-24	2020-06-23	30	Negative	26	Female	O	NO, Don't have any co-morbidity	<25	No symptom	No	No	No	No	No	No	No	No	No	No
2020-05-24	2020-06-15	22	Negative	28	Female	O	NO, Don't have any co-morbidity	<25	Have symptoms	No	No	No	No	No	No	No	No	No	No
2020-05-23	2020-06-16	24	Negative	36	Male	A	NO, Don't have any co-morbidity	<25	Have symptoms	No	No	No	No	No	No	No	No	No	No
2020-05-23	2020-06-06	14	Negative	26	Male		NO, Don't have any co-morbidity	<25	No symptom	No	No	No	No	No	No	No	No	No	No
2020-05-23	2020-06-25	33	Negative	18	Male		NO, Don't have any co-morbidity	<25	No symptom	No	No	No	No	No	No	No	No	No	No
2020-05-25	2020-06-25	31	Negative	25	Male	A	NO, Don't have any co-morbidity	>=25	Have symptoms	No	No	No	No	No	No	No	No	No	No
2020-05-25	2020-06-25	31	Negative	58	Male	O	NO, Don't have any co-morbidity	<25	Have symptoms	No	No	No	No	No	No	No	No	No	No
2020-05-25	2020-06-25	31	Negative	22	Male	O	NO, Don't have any co-morbidity	<25	No symptom	No	No	No	No	No	No	No	No	No	No
2020-05-25	2020-06-16	22	Negative	30	Male		NO, Don't have any co-morbidity	<25	No symptom	No	No	No	No	No	No	No	No	No	No
2020-05-25	2020-06-25	31	Negative	20	Female	A	NO, Don't have any co-morbidity	<25	No symptom	No	No	No	No	No	No	No	No	No	No
2020-05-25	2020-06-18	24	Negative	29	Male	A	NO, Don't have any co-morbidity	<25	No symptom	No	No	No	No	No	No	No	No	No	No
2020-05-25	2020-06-09	15	Negative	46	Male	A	Yes, Have atleast one co-morbidity	>=25	Have symptoms	yes	No	No	No	No	No	No	No	No	No
2020-05-25	2020-06-25	31	Negative	35	Male	B	NO, Don't have any co-morbidity	<25	Have symptoms	No	No	No	No	No	No	No	No	No	No
2020-05-22	2020-06-12	21	Negative	63	Male	A	Yes, Have atleast one co-morbidity	>=25	Have symptoms	No	No	No	No	No	yes	No	No	No	No
2020-05-22	2020-06-18	27	Negative	42	Male		NO, Don't have any co-morbidity	<25	No symptom	No	No	No	No	No	No	No	No	No	No
2020-05-26	2020-06-06	11	Negative	36	Male	O	Yes, Have atleast one co-morbidity	>=25	No symptom	yes	No	No	No	No	No	No	No	No	No
2020-05-26	2020-06-24	29	Negative	79	Male	O	NO, Don't have any co-morbidity	<25	No symptom	No	No	No	No	No	No	No	No	No	No
2020-05-26	2020-06-18	23	Negative	35	Female		NO, Don't have any co-morbidity	<25	No symptom	No	No	No	No	No	No	No	No	No	No
2020-05-22	2020-06-06	15	Censored/dead	34	Female		NO, Don't have any co-morbidity	>=25	Have symptoms	No	No	No	No	No	No	No	No	No	No
2020-05-22	2020-06-18	27	Negative	32	Male		Yes, Have atleast one co-morbidity	>=25	No symptom	No	No	No	No	No	No	yes	No	No	No
2020-05-22	2020-06-23	32	Negative	54	Female		NO, Don't have any co-morbidity	<25	No symptom	No	No	No	No	No	No	No	No	No	No
2020-05-22	2020-06-18	27	Negative	23	Female	B	Yes, Have atleast one co-morbidity	<25	No symptom	No	No	No	No	yes	No	No	No	No	No
2020-05-22	2020-06-20	29	Negative	24	Male	AB	NO, Don't have any co-morbidity	>=25	No symptom	No	No	No	No	No	No	No	No	No	No
2020-05-22	2020-06-15	24	Negative	28	Male		NO, Don't have any co-morbidity	<25	Have symptoms	No	No	No	No	No	No	No	No	No	No
2020-05-22	2020-06-06	15	Negative	43	Male	O	NO, Don't have any co-morbidity	<25	No symptom	No	No	No	No	No	No	No	No	No	No
2020-05-26	2020-06-24	29	Negative	24	Female	O	NO, Don't have any co-morbidity	<25	No symptom	No	No	No	No	No	No	No	No	No	No
2020-05-30	2020-06-18	19	Negative	29	Male	O	NO, Don't have any co-morbidity	<25	No symptom	No	No	No	No	No	No	No	No	No	No
2020-05-30	2020-06-18	19	Negative	26	Male	AB	NO, Don't have any co-morbidity	<25	No symptom	No	No	No	No	No	No	No	No	No	No
2020-05-30	2020-06-20	21	Negative	26	Male	O	NO, Don't have any co-morbidity	<25	No symptom	No	No	No	No	No	No	No	No	No	No
2020-05-30	2020-06-18	19	Negative	60	Male		NO, Don't have any co-morbidity	>=25	No symptom	No	No	No	No	No	No	No	No	No	No
2020-06-01	2020-06-25	24	Negative	40	Female	B	Yes, Have atleast one co-morbidity	>=25	No symptom	No	No	yes	No	No	No	No	No	No	No
2020-06-03	2020-06-25	22	Negative	28	Female	O	Yes, Have atleast one co-morbidity	>=25	Have symptoms	No	No	yes	No	No	No	No	No	No	No
2020-05-31	2020-06-16	16	Negative	45	Female	A	NO, Don't have any co-morbidity	<25	No symptom	No	No	No	No	No	No	No	No	No	No
2020-05-31	2020-06-22	22	Negative	30	Male	A	NO, Don't have any co-morbidity	>=25	No symptom	No	No	No	No	No	No	No	No	No	No
2020-05-31	2020-06-18	18	Negative	27	Male	AB	NO, Don't have any co-morbidity	<25	Have symptoms	No	No	No	No	No	No	No	No	No	No
2020-05-31	2020-06-18	18	Negative	23	Male	A	NO, Don't have any co-morbidity	<25	No symptom	No	No	No	No	No	No	No	No	No	No
2020-05-31	2020-06-25	25	Negative	22	Male	O	NO, Don't have any co-morbidity	<25	No symptom	No	No	No	No	No	No	No	No	No	No
2020-05-31	2020-06-18	18	Negative	22	Female	B	NO, Don't have any co-morbidity	<25	No symptom	No	No	No	No	No	No	No	No	No	No
2020-05-26	2020-06-15	20	Negative	45	Male	A	NO, Don't have any co-morbidity	<25	No symptom	No	No	No	No	No	No	No	No	No	No
2020-05-30	2020-06-18	19	Negative	52	Female		Yes, Have atleast one co-morbidity	<25	No symptom	No	yes	yes	No	No	No	No	No	No	No
2020-05-30	2020-06-25	26	Negative	28	Male	B	NO, Don't have any co-morbidity	<25	Have symptoms	No	No	No	No	No	No	No	No	No	No
2020-05-30	2020-06-25	26	Negative	23	Male	B	NO, Don't have any co-morbidity	<25	No symptom	No	No	No	No	No	No	No	No	No	No
2020-05-30	2020-06-25	26	Negative	26	Male	B	NO, Don't have any co-morbidity	<25	No symptom	No	No	No	No	No	No	No	No	No	No
2020-05-30	2020-06-15	16	Negative	31	Male		Yes, Have atleast one co-morbidity	<25	No symptom	No	No	No	No	No	No	No	No	No	yes
2020-05-30	2020-06-25	26	Negative	22	Female	A	NO, Don't have any co-morbidity	<25	No symptom	No	No	No	No	No	No	No	No	No	No
2020-06-12	2020-06-25	13	Negative	30	Male		NO, Don't have any co-morbidity	<25	No symptom	No	No	No	No	No	No	No	No	No	No
2020-06-12	2020-06-26	14	Negative	28	Male	A	NO, Don't have any co-morbidity	<25	No symptom	No	No	No	No	No	No	No	No	No	No
2020-06-12	2020-06-26	14	Negative	22	Male	O	Yes, Have atleast one co-morbidity	>=25	No symptom	yes	No	No	No	No	No	No	No	No	No
2020-06-12	2020-06-26	14	Negative	34	Male		NO, Don't have any co-morbidity	<25	No symptom	No	No	No	No	No	No	No	No	No	No
2020-06-12	2020-06-26	14	Negative	27	Male	O	NO, Don't have any co-morbidity	>=25	No symptom	No	No	No	No	No	No	No	No	No	No
2020-06-12	2020-06-26	14	Negative	28	Male	B	NO, Don't have any co-morbidity	<25	No symptom	No	No	No	No	No	No	No	No	No	No
2020-06-12	2020-06-26	14	Negative	19	Male		NO, Don't have any co-morbidity	<25	Have symptoms	No	No	No	No	No	No	No	No	No	No
2020-06-12	2020-06-26	14	Negative	32	Male	O	NO, Don't have any co-morbidity	<25	Have symptoms	No	No	No	No	No	No	No	No	No	No
2020-06-12	2020-06-26	14	Negative	27	Male	AB	NO, Don't have any co-morbidity	<25	No symptom	No	No	No	No	No	No	No	No	No	No
2020-06-12	2020-06-26	14	Negative	30	Male	AB	NO, Don't have any co-morbidity	<25	No symptom	No	No	No	No	No	No	No	No	No	No
2020-06-12	2020-06-25	13	Negative	21	Male		NO, Don't have any co-morbidity	<25	Have symptoms	No	No	No	No	No	No	No	No	No	No
2020-06-12	2020-06-26	14	Negative	22	Female	O	NO, Don't have any co-morbidity	<25	No symptom	No	No	No	No	No	No	No	No	No	No
2020-06-12	2020-06-25	13	Negative	30	Male	B	NO, Don't have any co-morbidity	<25	Have symptoms	No	No	No	No	No	No	No	No	No	No
2020-06-12	2020-06-28	16	Negative	24	Male	B	NO, Don't have any co-morbidity	<25	Have symptoms	No	No	No	No	No	No	No	No	No	No
2020-06-12	2020-06-26	14	Negative	29	Male		NO, Don't have any co-morbidity	>=25	No symptom	No	No	No	No	No	No	No	No	No	No
2020-06-12	2020-06-25	13	Negative	19	Female		NO, Don't have any co-morbidity	>=25	No symptom	No	No	No	No	No	No	No	No	No	No
2020-06-13	2020-06-27	14	Negative	42	Male	AB	NO, Don't have any co-morbidity	<25	No symptom	No	No	No	No	No	No	No	No	No	No
2020-06-13	2020-06-25	12	Negative	24	Male	A	NO, Don't have any co-morbidity	<25	Have symptoms	No	No	No	No	No	No	No	No	No	No
2020-06-13	2020-06-27	14	Negative	25	Male	O	NO, Don't have any co-morbidity	<25	Have symptoms	No	No	No	No	No	No	No	No	No	No
2020-06-12	2020-06-26	14	Negative	21	Male		NO, Don't have any co-morbidity	<25	No symptom	No	No	No	No	No	No	No	No	No	No
2020-05-24	2020-06-25	32	Negative	20	Male	O	NO, Don't have any co-morbidity	<25	No symptom	No	No	No	No	No	No	No	No	No	No
2020-05-24	2020-06-10	17	Negative	48	Female	AB	NO, Don't have any co-morbidity	>=25	No symptom	No	No	No	No	No	No	No	No	No	No
2020-05-24	2020-06-06	13	Negative	24	Male		NO, Don't have any co-morbidity	<25	No symptom	No	No	No	No	No	No	No	No	No	No
2020-05-24	2020-06-06	13	Negative	24	Male		NO, Don't have any co-morbidity	<25	No symptom	No	No	No	No	No	No	No	No	No	No
2020-05-24	2020-06-12	19	Negative	22	Male	O	NO, Don't have any co-morbidity	<25	No symptom	No	No	No	No	No	No	No	No	No	No
2020-05-24	2020-06-25	32	Negative	27	Male		NO, Don't have any co-morbidity	<25	No symptom	No	No	No	No	No	No	No	No	No	No
2020-05-24	2020-06-14	21	Negative	24	Male	B	NO, Don't have any co-morbidity	<25	No symptom	No	No	No	No	No	No	No	No	No	No
2020-05-24	2020-06-14	21	Negative	50	Male		NO, Don't have any co-morbidity	<25	No symptom	No	No	No	No	No	No	No	No	No	No
2020-05-24	2020-06-06	13	Negative	75	Female		Yes, Have atleast one co-morbidity	>=25	No symptom	No	No	yes	No	No	No	No	No	No	No
2020-05-24	2020-06-15	22	Negative	14	Male		NO, Don't have any co-morbidity	<25	No symptom	No	No	No	No	No	No	No	No	No	No
2020-05-24	2020-06-17	24	Negative	17	Male		NO, Don't have any co-morbidity	<25	No symptom	No	No	No	No	No	No	No	No	No	No
2020-05-24	2020-06-16	23	Negative	35	Male	AB	NO, Don't have any co-morbidity	>=25	No symptom	No	No	No	No	No	No	No	No	No	No
2020-03-18	2020-04-05	18	Negative	84	Female		NO, Don't have any co-morbidity		No symptom	No	No	No	No	No	No	No	No	No	No
2020-05-23	2020-06-18	26	Negative	18	Male	AB	NO, Don't have any co-morbidity	<25	No symptom	No	No	No	No	No	No	No	No	No	No
2020-05-23	2020-06-15	23	Negative	50	Female	B	NO, Don't have any co-morbidity	>=25	No symptom	No	No	No	No	No	No	No	No	No	No
2020-06-03	2020-06-14	11	Negative	32	Female		NO, Don't have any co-morbidity	>=25	No symptom	No	No	No	No	No	No	No	No	No	No
2020-06-12	2020-06-26	14	Negative	30	Male	O	NO, Don't have any co-morbidity	<25	No symptom	No	No	No	No	No	No	No	No	No	No
2020-06-12	2020-06-25	13	Negative	45	Male	O	Yes, Have atleast one co-morbidity	>=25	No symptom	yes	No	No	No	No	No	No	No	No	No
2020-06-12	2020-06-26	14	Negative	40	Female	AB	NO, Don't have any co-morbidity	<25	No symptom	No	No	No	No	No	No	No	No	No	No
2020-06-12	2020-06-26	14	Negative	21	Female	AB	NO, Don't have any co-morbidity	<25	No symptom	No	No	No	No	No	No	No	No	No	No
2020-06-12	2020-06-25	13	Negative	25	Male	A	NO, Don't have any co-morbidity	<25	No symptom	No	No	No	No	No	No	No	No	No	No
2020-06-12	2020-06-26	14	Negative	20	Male	O	NO, Don't have any co-morbidity	<25	No symptom	No	No	No	No	No	No	No	No	No	No
2020-06-13	2020-06-27	14	Negative	24	Male	A	NO, Don't have any co-morbidity	<25	No symptom	No	No	No	No	No	No	No	No	No	No
2020-06-13	2020-06-27	14	Negative	24	Male	O	NO, Don't have any co-morbidity	<25	No symptom	No	No	No	No	No	No	No	No	No	No
2020-06-13	2020-06-27	14	Negative	24	Male	B	NO, Don't have any co-morbidity	<25	No symptom	No	No	No	No	No	No	No	No	No	No
2020-06-13	2020-06-27	14	Negative	24	Male	O	NO, Don't have any co-morbidity	<25	No symptom	No	No	No	No	No	No	No	No	No	No
2020-06-13	2020-06-27	14	Negative	25	Male	AB	NO, Don't have any co-morbidity	<25	Have symptoms	No	No	No	No	No	No	No	No	No	No
2020-06-13	2020-06-27	14	Negative	22	Male	B	NO, Don't have any co-morbidity	<25	Have symptoms	No	No	No	No	No	No	No	No	No	No
2020-06-13	2020-06-25	12	Negative	54	Male	AB	NO, Don't have any co-morbidity	>=25	No symptom	No	No	No	No	No	No	No	No	No	No
2020-06-13	2020-06-26	13	Negative	63	Female	B	NO, Don't have any co-morbidity	<25	No symptom	No	No	No	No	No	No	No	No	No	No
2020-06-13	2020-06-25	12	Negative	45	Male	B	NO, Don't have any co-morbidity	>=25	No symptom	No	No	No	No	No	No	No	No	No	No
2020-06-13	2020-06-26	13	Negative	58	Female	B	NO, Don't have any co-morbidity	>=25	No symptom	No	No	No	No	No	No	No	No	No	No
2020-06-13	2020-06-26	13	Negative	50	Male	B	NO, Don't have any co-morbidity	<25	No symptom	No	No	No	No	No	No	No	No	No	No
2020-06-13	2020-06-25	12	Negative	40	Male	A	NO, Don't have any co-morbidity	<25	No symptom	No	No	No	No	No	No	No	No	No	No
2020-06-13	2020-06-26	13	Negative	21	Male	A	NO, Don't have any co-morbidity	<25	No symptom	No	No	No	No	No	No	No	No	No	No
2020-06-13	2020-06-25	12	Negative	48	Female	B	NO, Don't have any co-morbidity	<25	No symptom	No	No	No	No	No	No	No	No	No	No
2020-06-13	2020-06-26	13	Negative	46	Male	A	NO, Don't have any co-morbidity	<25	No symptom	No	No	No	No	No	No	No	No	No	No
2020-06-14	2020-06-25	11	Negative	27	Male	AB	NO, Don't have any co-morbidity	>=25	Have symptoms	No	No	No	No	No	No	No	No	No	No
2020-06-14	2020-06-28	14	Negative	24	Male	O	NO, Don't have any co-morbidity	<25	No symptom	No	No	No	No	No	No	No	No	No	No
2020-06-14	2020-06-26	12	Negative	18	Male	A	NO, Don't have any co-morbidity	<25	No symptom	No	No	No	No	No	No	No	No	No	No
2020-06-14	2020-06-23	9	Negative	25	Male	B	Yes, Have atleast one co-morbidity	<25	No symptom	No	No	No	yes	No	No	No	No	No	No
2020-06-14	2020-06-28	14	Negative	25	Male	A	NO, Don't have any co-morbidity	<25	No symptom	No	No	No	No	No	No	No	No	No	No
2020-06-14	2020-06-26	12	Negative	25	Male	B	NO, Don't have any co-morbidity	<25	No symptom	No	No	No	No	No	No	No	No	No	No
2020-06-14	2020-06-28	14	Negative	27	Male	A	NO, Don't have any co-morbidity	<25	No symptom	No	No	No	No	No	No	No	No	No	No
2020-06-14	2020-06-28	14	Negative	22	Male	AB	NO, Don't have any co-morbidity	<25	No symptom	No	No	No	No	No	No	No	No	No	No
2020-06-14	2020-06-25	11	Negative	22	Male	B	NO, Don't have any co-morbidity	<25	No symptom	No	No	No	No	No	No	No	No	No	No
2020-05-24	2020-06-20	27	Negative	24	Female	O	NO, Don't have any co-morbidity	<25	No symptom	No	No	No	No	No	No	No	No	No	No
2020-05-19	2020-06-25	37	Negative	50	Female	O	Yes, Have atleast one co-morbidity	<25	No symptom	yes	No	No	No	No	No	No	No	No	No
2020-05-24	2020-06-06	13	Negative	23	Male	AB	NO, Don't have any co-morbidity	<25	No symptom	No	No	No	No	No	No	No	No	No	No
2020-05-24	2020-06-25	32	Negative	35	Female		NO, Don't have any co-morbidity	<25	No symptom	No	No	No	No	No	No	No	No	No	No
2020-05-24	2020-06-12	19	Negative	27	Female	O	NO, Don't have any co-morbidity	<25	No symptom	No	No	No	No	No	No	No	No	No	No
2020-05-25	2020-06-06	12	Negative	38	Female	AB	NO, Don't have any co-morbidity	>=25	No symptom	No	No	No	No	No	No	No	No	No	No
2020-05-25	2020-06-06	12	Negative	19	Male		NO, Don't have any co-morbidity	<25	No symptom	No	No	No	No	No	No	No	No	No	No
2020-05-24	2020-06-06	13	Negative	24	Female	O	NO, Don't have any co-morbidity	<25	No symptom	No	No	No	No	No	No	No	No	No	No
2020-05-24	2020-06-18	25	Negative	22	Female	A	NO, Don't have any co-morbidity	<25	No symptom	No	No	No	No	No	No	No	No	No	No
2020-05-25	2020-06-06	12	Negative	50	Female	O	Yes, Have atleast one co-morbidity	<25	No symptom	yes	No	No	No	No	No	No	No	No	No
